# Supplementary material for: Deprenyl reduces inflammation during acute SIV infection
Source: iScience. 2022 Apr 6;25(5):104207. doi: 10.1016/j.isci.2022.104207 (PMC9046124; doi:10.1016/j.isci.2022.104207)
Supplement: Table S1. Values of detected analytes in healthy macaques, related to Table 1 — UN; undetectable [file mmc2.xlsx]

## Sheet: Sheet1
	Analyte (units)	Abbr.	N	Range	Median	% Detected	Lower Limit of Detection (LLD)	Lower Limit of Quantitation (LLOQ)
				(min – max)
	Adiponectin (ug/mL)		39	6.8 - 60	22	1	0.16 - 0.17	0.28 - 0.32
	Alpha-1-Antitrypsin (mg/mL)	AAT	39	0.098 - 1.3	0.15	1	0.022 - 0.023	0.03 - 0.036
	Alpha-2-Macroglobulin (mg/mL)	A2Macro	39	0.82 - 2.1	1.4	1	0.025 - 0.054	0.099 - 0.1
	Alpha-Fetoprotein (ng/mL)	AFP	39	1.1-46	4.9	1	0.92-0.92	0.98-0.98
	Apolipoprotein(a) (ug/mL)	Lp(a)	39	77-1130	436	1	1.4-1.4	2.7-2.7
	Apolipoprotein A-I (mg/mL)	Apo A-I	39	0.58-2.8	1.7	1	0.095-0.095	0.14-0.14
	Apolipoprotein A-II (ng/mL)	Apo A-II	39	198-495	321	1	18-18	84-84
	Apolipoprotein C-I (ng/mL)	Apo C-I	39	103-273	185	1	32-32	82-82
	Apolipoprotein C-III (ug/mL)	Apo C-III	39	UN-185	116	0.9487	2022-11-11	60-60
	Apolipoprotein H (ug/mL)	Apo H	26	219-477	324.5	0.6667	7.7-39	30-152
	Beta-2-Microglobulin (ug/mL)	B2M	39	UN-0.31	0.31	0.0256	0.056-0.056	0.13-0.13
	Brain-Derived Neurotrophic Factor (ng/mL)	BDNF	39	UN-3.5	0.575	0.7179	0.021-0.021	0.047-0.047
	C-Reactive Protein (ug/mL)	CRP	39	UN-0.95	0.081	0.8718	0.031-0.031	0.034-0.034
	Cancer Antigen 125 (U/mL)	CA-125	39	UN-20	9.45	0.3077	5.3-5.3	6.1-6.1
	Cancer Antigen 19-9 (U/mL)	CA-19-9	39	UN-5.3	4.4	0.1026	3.8-3.8	3.3-3.3
	Carcinoembryonic Antigen (ng/mL)	CEA	39	UN-0.74	0.56	0.1026	0.5-0.5	0.56-0.56
	CD 40 antigen (ng/mL)	CD40	39	UN-0.13	0.13	0.0256	0.1-0.1	0.11-0.11
	CD40 Ligand (ng/mL)	CD40-L	39	UN-1.2	0.095	0.4103	0.065-0.065	0.064-0.064
	Complement C3 (mg/mL)	C3	39	0.33-1.2	0.52	1	0.0015-0.0078	0.0052-0.0067
	EN-RAGE (ng/mL)		39	UN-68	68	0.0256	3.2-7.6	2022-11-11
	Eotaxin-1 (pg/mL)		39	UN-98	98	0.0256	129-129	84-84
	Epithelial-Derived Neutrophil-Activating Protein 78 (ng/mL)	ENA-78	39	UN-0.14	0.14	0.0256	0.016-0.016	0.043-0.043
	Erythropoietin (mIU/mL)	EPO	39	UN-7.5	7.5	0.0256	13-13	2022-07-07
	Factor VII (ng/mL)		39	8.5-165	110	1	3.8-3.8	6.3-6.3
	Ferritin (ng/mL)	FRTN	39	UN-186	45	0.9487	9.8-13	13-21
	Fibrinogen (mg/mL)		39	0.061-.44	0.17	1	0.013-0.019	0.011-0.024
	Granulocyte Colony-Stimulating Factor (pg/mL)	G-CSF	39	UN-17	16	0.1282	13-13	9.9-9.9
	Granulocyte-Macrophage Colony-Stimulating Factor (pg/mL)	GM-CSF	39	UN	N/A	0	28-28	27-27
	Growth Hormone (ng/mL)	GH	39	0.2-86	2.5	1	0.13-0.13	0.15-0.15
	Haptoglobin (mg/mL)		39	UN-1.6	0.34	0.7949	0.013-0.014	0.03-0.031
	Human Chorionic Gonadotropin beta (mIU/mL)	hCG	39	UN	N/A	0	1.9-1.9	4.3-4.3
	Immunoglobulin A (mg/mL)	IgA	39	UN-1.1	1.1	0.0256	0.051-0.07	0.074-0.082
	Immunoglobulin M (mg/mL)	IgM	39	UN-0.36	0.255	0.0513	0.048-0.11	0.11-0.18
	Insulin (uIU/mL)		39	UN-24	6.1	0.9487	2022-01-01	1.1-1.1
	Intercellular Adhesion Molecule 1 (ng/mL)	ICAM-1	39	UN-3.9	3.9	0.0256	3.8-3.8	3.1-3.1
	Interferon gamma (pg/mL)	IFN-gamma	39	UN-12	12	0.0256	5.7-5.7	8.5-8.5
	Interleukin-1 alpha (ng/mL)	IL-1 alpha	39	UN	N/A	0	0.00095-0.00095	0.0023-0.0023
	Interleukin-1 beta (pg/mL)	IL-1 beta	39	UN-6.7	6.35	0.0513	3.6-3.6	5.9-5.9
	Interleukin-1 receptor antagonist (pg/mL)	IL-1ra	39	UN-199	79	1	52-52	46-46
	Interleukin-2 (pg/mL)	IL-2	39	UN	N/A	0	135-135	148-148
	Interleukin-3 (ng/mL)	IL-3	39	UN	N/A	0	0.0028-0.0028	0.011-0.011
	Interleukin-4 (pg/mL)	IL-4	39	UN	N/A	0	29-29	36-36
	Interleukin-5 (pg/mL)	IL-5	39	UN-11	11	0.0256	4.9-4.9	9.9-9.9
	Interleukin-6 (pg/mL)	IL-6	39	UN-19	3.7	0.1282	3.7-3.7	3.2-3.2
	Interleukin-7 (pg/mL)	IL-7	39	UN-33	33	0.0256	22-22	29-29
	Interleukin-8 (pg/mL)	CXCL8, IL-8	39	26-1160	205	1	1.6-1.6	2022-08-08
	Interleukin-10 (pg/mL)	IL-10	39	UN	N/A	0	6.1-6.1	9.4-9.4
	Interleukin-12 Subunit p40 (ng/mL)	IL-12p40	39	UN-0.53	0.3	0.5641	0.4-0.4	0.21-0.21
	Interleukin-12 Subunit p70 (pg/mL)	IL-12p70	39	UN	N/A	0	28-28	43-43
	Interleukin-13 (pg/mL)	IL-13	39	UN	N/A	0	7.7-7.7	15-15
	Interleukin-15 (ng/mL)	IL-15	39	0.435-1.2	1.2	0.0256	0.87-0.87	0.87-0.87
	Interleukin-16 (pg/mL)	IL-16	39	UN-217	45	0.8462	27-27	26-26
	Interleukin-17 (pg/mL)	IL-17	39	UN-5.9	3.2	0.1538	27-27	2.6-2.6
	Interleukin-18 (pg/mL)	IL-18	39	UN-179	96	0.8974	28-28	43-43
	Interleukin-23 (ng/mL)	IL-23	39	UN-2	2	0.0769	0.94-0.94	1.8-1.8
	Leptin (ng/mL)		39	UN-0.21	0.21	0.0256	0.15-0.15	0.18-0.18
	Macrophage-Derived Chemokine (pg/mL)	MDC	39	32-425	137	1	19-19	17-17
	Macrophage Inflammatory Protein-1 alpha (pg/mL)	MIP-1 alpha	39	65-129	76	0.0769	564-64	60-60
	Macrophage Inflammatory Protein-1 beta (pg/mL)	MIP-1 beta	39	178-2150	501	1	44-44	66-66
	Matrix Metalloproteinase-2 (ng/mL)	MMP-2	39	2680-5100	3730	1	44-44	96-96
	Matrix Metalloproteinase-3 (ng/mL)	MMP-3	39	0.8-3.2	1.4	1	0.054-0.054	0.12-0.12
	Matrix Metalloproteinase-9 (ng/mL)	MMP-9	39	UN-349	56	0.8974	39-39	32-32
	Monocyte Chemotactic Protein 1 (pg/mL)	MCP-1, CCL2	39	UN-380	162	0.6667	99-99	115-115
	Myeloperoxidase (ng/mL)	MPO	39	UN-1560	76	0.7692	52-52	36-36
	Myoglobin (ng/mL)		39	28-2400	306	1	4.7-4.9	3.9-4.5
	Neuron-Specific Enolase (ng/mL)	NSE	39	UN-1	0.33	0.9744	0.12-0.12	0.2-0.2
	Plasminogen Activator Inhibitor 1 (ng/mL)	PAI-1	39	3.2-128	15	1	1.6-2.1	2.5-3
	Prostate-Specific Antigen, Free (ng/mL)	PSA-f	39	UN-0.044	0.044	0.0256	0.012-0.012	0.014-0.014
	Pulmonary and Activation-Regulated Chemokine (ng/mL)	PARC	39	UN-7.5	2.4	0.5385	0.72-1.5	0.91-1.6
	Serotransferrin (mg/dl)	Transferrin	39	20-360	35	1	5.2-5.2	20-20
	Serum Amyloid P-Component (ug/mL)	SAP	39	0.69-6.9	3.5	1	0.049-0.049	0.11-0.11
	Stem Cell Factor (pg/mL)	SCF	39	UN-474	271	0.5385	186-186	165-165
	T-Cell-Specific Protein RANTES (ng/mL)	RANTES, CCL5	39	0.2-16	2	1	0.058-0.061	0.13-0.14
	Thrombospondin-1 (ng/mL)		39	282-38600	4220	1	23-23	34-34
	Thyroid-Stimulating Hormone (uIU/mL)	TSH	39	UN	N/A	0	0.052-0.052	0.049-0.049
	Thyroxine-Binding Globulin (ug/mL)	TBG	39	UN-2	1.2	0.2821	0.87-0.87	0.93-0.93
	Tissue Inhibitor of Metalloproteinases 1 (ng/mL)	TIMP-1	39	32-151	60	1	4.1-5.2	4-6.7
	Transthyretin (mg/dl)	TTR	39	UN-13	6.8	0.641	1.7-1.7	3.8-3.8
	Tumor Necrosis Factor alpha (pg/mL)	TNF-alpha	39	UN-0.044	N/A	0.0256	52-52	57-57
	Tumor Necrosis Factor beta (pg/mL)	TNF-beta	39	UN-0.044	N/A	0.0256	35-35	65-65
	Tumor necrosis factor receptor 2 (ng/mL)	TNFR2	39	UN-4.9	2.8	0.9744	0.43-0.62	0.87-1.4
	Vascular Cell Adhesion Molecule-1 (ng/mL)	VCAM-1	39	209-389	291	1	1.5-1.8	5.1-6.5
	Vascular Endothelial Growth Factor (pg/mL)	VEGF	39	UN-112	54	0.1795	76-76	44-44
	Vitamin D-Binding Protein (ug/mL)	VDBP	39	UN-300	34	0.9487	17-20	13-13
	von Willebrand Factor (ug/mL)	vWF	39	87-429	200	1	16-16	25-25
