# Supplementary material for: Deprenyl reduces inflammation during acute SIV infection
Source: iScience. 2022 Apr 6;25(5):104207. doi: 10.1016/j.isci.2022.104207 (PMC9046124; doi:10.1016/j.isci.2022.104207)
Supplement: Table S2. Nanostring genes with % identity to Macaca mulatta, related to Figure 5 — % identity to Macaca mulatta refers to the sequence homology between the human genes in the panel and the corresponding Macaca mulatta gene [file mmc3.xlsx]

## Sheet: Sheet1
	Panel Gene	Macaca mulatta gene	% identity to Macaca mulatta
	ABCB1	ABCB1	100
	ABCF1	ABCF1	100
	ABL1	ABL1	100
	CCBP2	ACKR2	100
	CCRL1	ACKR4	100
	ADA	ADA	100
	CD97	ADGRE5	100
	AGER	AGER	100
	AHR	AHR	100
	AICDA	AICDA	100
	AIRE	AIRE	100
	AKT3	AKT3	100
	ALAS1	ALAS1	100
	ALOX12	ALOX12	100
	ALOX15	ALOX15	100
	ALOX5	ALOX5	100
	ANP32B	ANP32B	100
	APOE	APOE	100
	APP	APP	100
	AREG	AREG	100
	ARG1	ARG1	100
	ARG2	ARG2	100
	ARHGDIB	ARHGDIB	100
	ATF2	ATF2	100
	ATG10	ATG10	100
	ATG12	ATG12	100
	ATG16L1	ATG16L1	100
	ATG5	ATG5	100
	ATG7	ATG7	100
	ATM	ATM	100
	B2M	B2M	100
	B3GAT1	B3GAT1	100
	BAD	BAD	100
	BATF3	BATF3	100
	BAX	BAX	100
	BCAP31	BCAP31	100
	BCL10	BCL10	100
	BCL2	BCL2	99
	BCL2L1	BCL2L1	100
	BCL2L11	BCL2L11	100
	BCL3	BCL3	100
	BCL6	BCL6	100
	BID	BID	100
	BIRC2	BIRC2	100
	BLK	BLK	100
	BLNK	BLNK	100
	MEF2BNB	BORCS8	98
	BST2	BST2	100
	BTK	BTK	100
	BTLA	BTLA	100
	C1QA	C1QA	100
	C1QB	C1QB	100
	C1QBP	C1QBP	100
	C1R	C1R	100
	C1S	C1S	100
	C2	C2	100
	C3	C3	100
	C3AR1	C3AR1	100
	C5	C5	100
	C5aR1	C5AR1	100
	C6	C6	100
	C7	C7	100
	C14orf166	C7H14orf166	100
	C8A	C8A	100
	C8B	C8B	100
	C8G	C8G	100
	C9	C9	100
	C10orf54	C9H10orf54	99
	CAMP	CAMP	100
	CARD9	CARD9	100
	CASP1	CASP1	100
	CASP10	CASP10	100
	CASP2	CASP2	100
	CASP3	CASP3	100
	CASP8	CASP8	100
	CCL1	CCL1	100
	CCL11	CCL11	100
	CCL13	CCL13	100
	CCL16	CCL16	100
	CCL17	CCL17	100
	CCL18	CCL18	100
	CCL19	CCL19	100
	CCL2	CCL2	100
	CCL20	CCL20	100
	CCL21	CCL21	100
	CCL22	CCL22	99
	CCL23	CCL23	100
	CCL24	CCL24	100
	CCL26	CCL26	100
	CCL3	CCL3	100
	CCL5	CCL5	100
	CCL7	CCL7	100
	CCL8	CCL8	100
	CCND3	CCND3	100
	CCR1	CCR1	100
	CCR10	CCR10	100
	CCR2	CCR2	100
	CCR3	CCR3	100
	CCR4	CCR4	100
	CCR5	CCR5	100
	CCR6	CCR6	100
	CCR7	CCR7	100
	CCR8	CCR8	100
	CCRL2	CCRL2	100
	CD14	CD14	100
	CD160	CD160	99
	CD163	CD163	100
	CD164	CD164	100
	CD19	CD19	100
	CD1A	CD1A	100
	CD1B	CD1B	100
	CD1C	CD1C	100
	CD1D	CD1D	100
	CD1E	CD1E	99
	CD2	CD2	100
	CD207	CD207	99
	CD209	CD209	100
	CD22	CD22	100
	CD24	CD24	100
	CD244	CD244	100
	CD247	CD247	100
	CD27	CD27	100
	CD274	CD274	100
	CD276	CD276	99
	CD28	CD28	100
	CD34	CD34	100
	CD36	CD36	100
	CD38	CD38	100
	CD3D	CD3D	100
	CD3E	CD3E	99
	CD3EAP	CD3EAP	100
	CD3G	CD3G	100
	CD4	CD4	100
	CD40	CD40	100
	CD40LG	CD40LG	100
	CD44	CD44	100
	CD46	CD46	100
	CD47	CD47	100
	CD48	CD48	100
	CD5	CD5	100
	CD53	CD53	100
	CD55	CD55	100
	CD58	CD58	100
	CD59	CD59	100
	CD6	CD6	100
	CD68	CD68	100
	CD69	CD69	100
	CD7	CD7	100
	CD70	CD70	100
	CD74	CD74	100
	CD79A	CD79A	100
	CD79B	CD79B	100
	CD80	CD80	100
	CD81	CD81	100
	CD82	CD82	100
	CD83	CD83	100
	CD86	CD86	100
	CD8A	CD8A	100
	CD8B	CD8B	100
	CD9	CD9	100
	CD96	CD96	100
	CD99	CD99	100
	CDC42	CDC42	100
	CDH5	CDH5	100
	CDKN1A	CDKN1A	100
	CEACAM1	CEACAM1	100
	CEACAM3	CEACAM3	99
	CEACAM6	CEACAM6	100
	CEBPB	CEBPB	100
	CFB	CFB	100
	CFD	CFD	100
	CFH	CFH	100
	CFI	CFI	100
	CFL1	CFL1	100
	CFP	CFP	100
	CHIT1	CHIT1	100
	CHUK	CHUK	100
	CISH	CISH	100
	CLEC4A	CLEC4A	100
	CLEC4E	CLEC4E	100
	CLEC5A	CLEC5A	100
	CLEC6A	CLEC6A	100
	CLEC7A	CLEC7A	100
	CLU	CLU	100
	CMA1	CMA1	99
	CMKLR1	CMKLR1	100
	CR2	CR2	100
	CRADD	CRADD	100
	CREB1	CREB1	100
	CRP	CRP	100
	CSF1	CSF1	100
	CSF1R	CSF1R	100
	CSF2	CSF2	100
	CSF2RB	CSF2RB	100
	CSF3	CSF3	100
	CSF3R	CSF3R	100
	CTLA4	CTLA4	100
	CTNNB1	CTNNB1	100
	CTSC	CTSC	100
	CTSG	CTSG	98
	CTSS	CTSS	100
	CUL9	CUL9	100
	CX3CL1	CX3CL1	100
	CX3CR1	CX3CR1	100
	CXCL1	CXCL1	99
	CXCL10	CXCL10	100
	CXCL11	CXCL11	100
	CXCL12	CXCL12	100
	CXCL13	CXCL13	100
	CXCL3	CXCL3	100
	CXCL6	CXCL6	100
	IL8	CXCL8	100
	CXCL9	CXCL9	100
	CXCR1	CXCR1	100
	CXCR2	CXCR2	100
	CXCR3	CXCR3	100
	CXCR4	CXCR4	100
	CXCR6	CXCR6	100
	CYBB	CYBB	100
	CYSLTR1	CYSLTR1	100
	CYSLTR2	CYSLTR2	100
	DAXX	DAXX	100
	DDIT3	DDIT3	100
	DDX50	DDX50	100
	DDX58	DDX58	98
	DEFB1	DEFB1	100
	DOCK9	DOCK9	100
	DPP4	DPP4	100
	DUSP4	DUSP4	100
	EBI3	EBI3	100
	EDNRB	EDNRB	100
	EGR1	EGR1	100
	EGR2	EGR2	100
	EIF2A	EIF2A	100
	EIF2AK2	EIF2AK2	100
	ELK1	ELK1	100
	ENTPD1	ENTPD1	100
	EOMES	EOMES	100
	ERCC3	ERCC3	100
	ETS1	ETS1	100
	EWSR1	EWSR1	99
	F13A1	F13A1	100
	FADD	FADD	100
	FAS	FAS	100
	FASLG	FASLG	100
	FCAR	FCAR	100
	FCER1A	FCER1A	100
	FCER1G	FCER1G	100
	FCGR1A	FCGR1A	98
	FCGR2A	FCGR2A	100
	FCGR2B	FCGR2B	100
	FCGR3	FCGR3	100
	FCGRT	FCGRT	100
	FEZ1	FEZ1	100
	FKBP5	FKBP5	99
	FLT1	FLT1	100
	FLT3LG	FLT3LG	100
	FN1	FN1	100
	FOS	FOS	100
	FOXJ1	FOXJ1	100
	FOXP3	FOXP3	100
	FPR2	FPR2	100
	FUT5	FUT5	98
	FYN	FYN	100
	G6PD	G6PD	100
	GATA3	GATA3	100
	GFI1	GFI1	100
	GNAQ	GNAQ	100
	GNB1	GNB1	100
	GNGT1	GNGT1	100
	GNLY	GNLY	100
	GP1BB	GP1BB	100
	GPR183	GPR183	100
	GRB2	GRB2	100
	GTF3C1	GTF3C1	100
	GUSB	GUSBA	100
	GZMA	GZMA	100
	GZMB	GZMB	99
	GZMH	GZMH	100
	GZMK	GZMK	100
	GZMM	GZMM	99
	HAVCR2	HAVCR2	100
	HDAC3	HDAC3	100
	HFE	HFE	100
	HIF1A	HIF1A	100
	HLA-DQA1	HLA-DQA1	100
	HMGB1	HMGB1	99
	HMGB2	HMGB2	100
	HMGN1	HMGN1	100
	HPRT1	HPRT1	100
	HRAS	HRAS	100
	HSD11B1	HSD11B1	100
	HSH2D	HSH2D	99
	HSPB1	HSPB1	100
	HSPB2	HSPB2	100
	ICAM1	ICAM1	100
	ICAM2	ICAM2	100
	ICAM3	ICAM3	100
	ICAM4	ICAM4	100
	ICAM5	ICAM5	100
	ICOS	ICOS	100
	ICOSLG	ICOSLG	100
	IDO1	IDO1	100
	IDO2	IDO2	100
	IFI16	IFI16	100
	IFI35	IFI35	100
	IFI44	IFI44	100
	IFIH1	IFIH1	100
	IFIT1	IFIT1	100
	IFIT2	IFIT2	100
	IFIT3	IFIT3	100
	IFITM1	IFITM1	99
	IFNA2	IFNA2	100
	IFNAR1	IFNAR1	100
	IFNAR2	IFNAR2	100
	IFNB1	IFNB1	100
	IFNG	IFNG	100
	IFNGR1	IFNGR1	100
	IFNGR2	IFNGR2	100
	IL29	IFNL1	100
	IGF2R	IGF2R	100
	IKBKAP	IKBKAP	100
	IKBKB	IKBKB	100
	IKBKE	IKBKE	99
	IKBKG	IKBKG	100
	IKZF1	IKZF1	100
	IKZF2	IKZF2	100
	IKZF3	IKZF3	99
	IL10	IL10	100
	IL10RA	IL10RA	100
	IL10RB	IL10RB	99
	IL11	IL11	100
	IL11RA	IL11RA	100
	IL12A	IL12A	100
	IL12B	IL12B	100
	IL12RB1	IL12RB1	100
	IL12RB2	IL12RB2	100
	IL13	IL13	100
	IL13RA1	IL13RA1	100
	IL15	IL15	100
	IL16	IL16	100
	IL17A	IL17A	99
	IL17B	IL17B	100
	IL17F	IL17F	100
	IL17RA	IL17RA	99
	IL18	IL18	100
	IL18R1	IL18R1	100
	IL18RAP	IL18RAP	100
	IL19	IL19	100
	IL1A	IL1A	100
	IL1B	IL1B	100
	IL1R1	IL1R1	100
	IL1R2	IL1R2	100
	IL1RAP	IL1RAP	100
	IL1RL1	IL1RL1	99
	IL1RL2	IL1RL2	100
	IL1RN	IL1RN	100
	IL2	IL2	99
	IL20	IL20	100
	IL21	IL21	100
	IL21R	IL21R	100
	IL22	IL22	100
	IL22RA2	IL22RA2	100
	IL23A	IL23A	100
	IL23R	IL23R	100
	IL26	IL26	100
	IL27	IL27	100
	IL2RA	IL2RA	100
	IL2RB	IL2RB	99
	IL2RG	IL2RG	100
	IL3	IL3	100
	IL33	IL33	100
	IL4	IL4	100
	IL4R	IL4R	100
	IL5	IL5	100
	IL5RA	IL5RA	100
	IL6	IL6	100
	IL6R	IL6R	100
	IL6ST	IL6ST	100
	IL7	IL7	100
	IL7R	IL7R	100
	IL9	IL9	100
	ILF3	ILF3	100
	IRAK1	IRAK1	100
	IRAK2	IRAK2	100
	IRAK3	IRAK3	100
	IRAK4	IRAK4	100
	IRF1	IRF1	100
	IRF3	IRF3	100
	IRF4	IRF4	100
	IRF5	IRF5	100
	IRF7	IRF7	100
	IRF8	IRF8	99
	IRGC	IRGC	100
	ISG20	ISG20	100
	ITGA2B	ITGA2B	100
	ITGA4	ITGA4	100
	ITGA5	ITGA5	100
	ITGA6	ITGA6	100
	ITGAE	ITGAE	100
	ITGAL	ITGAL	100
	ITGAM	ITGAM	99
	ITGAX	ITGAX	100
	ITGB1	ITGB1	100
	ITGB2	ITGB2	100
	ITLN1	ITLN1	100
	JAK1	JAK1	100
	JAK2	JAK2	100
	JAK3	JAK3	100
	JUN	JUN	100
	KCNJ2	KCNJ2	100
	KEAP1	KEAP1	100
	KIR2DL4	KIR2DL4	99
	KIR3DL1	KIR3DL1	100
	KIR3DL2	KIR3DL17	97
	KIR3DL3	KIR3DL2	100
	KIT	KIT	100
	KLRB1	KLRB1	99
	KLRC1	KLRC1	100
	KLRC2	KLRC2	100
	KLRC3	KLRC3	99
	KLRD1	KLRD1	100
	KLRF1	KLRF1	98
	KLRF2	KLRF2	100
	KLRG1	KLRG1	100
	KLRG2	KLRG2	100
	KNG1	KNG1	100
	LAG3	LAG3	100
	LAIR1	LAIR1	98
	LAIR2	LAIR2	98
	LAMP3	LAMP3	100
	LCK	LCK	99
	LCP2	LCP2	100
	LEF1	LEF1	100
	LGALS3	LGALS3	100
	LIF	LIF	100
	LILRA1	LILRA1	100
	LILRA2	LILRA2	98
	LILRA3	LILRA3	100
	LILRA5	LILRA5	100
	LILRA6	LILRA6	100
	LILRB1	LILRB1	100
	LILRB4	LILRB4	100
	LIMK1	LIMK1	100
	LITAF	LITAF	100
	TRIM39	LOC100426750	99
	HLA-DRB1	LOC100428435	98
	CCL15	LOC100430368	100
	CCL4	LOC100430627	99
	TGFB1	LOC106992315	100
	MPPED1	LOC107000672	100
	C4BPA	LOC693382	100
	DEFB103A	LOC694235	100
	GNAS	LOC694289	100
	GBP1	LOC694538	100
	IFNA1/13	LOC694631	100
	LILRA4	LOC695197	100
	LILRB5	LOC695256	100
	IL28B	LOC695997	100
	IL28A	LOC696117	99
	TPSAB1	LOC699599	99
	CXCL5	LOC701946	100
	CXCL2	LOC702067	100
	FXYD2	LOC704049	100
	TARP	LOC705095	100
	ZAP70	LOC707555	99
	CEACAM8	LOC708398	100
	STAT5B	LOC709760	100
	IFNA4	LOC710568	100
	CIITA	LOC710761	100
	HDAC4	LOC710797	100
	GPI	LOC717980	99
	CR1	LOC718120	100
	MR1	LOC718365	99
	C4A	LOC721200	100
	C4B	LOC721200	100
	MASP2	LOC722701	100
	LILRB3	LOC723021	100
	LTA	LTA	100
	LTB	LTB	100
	LTB4R	LTB4R	100
	LTB4R2	LTB4R2	100
	LTBR	LTBR	99
	LTF	LTF	100
	LTK	LTK	100
	LY96	LY96	100
	MAF	MAF	100
	MAFF	MAFF	99
	MAFG	MAFG	100
	MAFK	MAFK	98
	MALT1	MALT1	100
	HLA-A	MAMU-A3	100
	HLA-C	MAMU-B	97
	HLA-B	MAMU-B18	100
	HLA-DMA	MAMU-DMA	99
	HLA-DMB	MAMU-DMB	99
	HLA-DOB	MAMU-DOB	100
	HLA-DPA1	MAMU-DPA	100
	HLA-DPB1	MAMU-DPB	100
	HLA-DQB1	MAMU-DQB1	99
	HLA-DRA	MAMU-DRA	100
	KIR3DS1	MAMU-KIR	98
	MAP2K1	MAP2K1	100
	MAP2K4	MAP2K4	100
	MAP2K6	MAP2K6	100
	MAP3K1	MAP3K1	100
	MAP3K5	MAP3K5	100
	MAP3K7	MAP3K7	100
	MAP3K9	MAP3K9	100
	MAP4K1	MAP4K1	100
	MAP4K2	MAP4K2	100
	MAP4K4	MAP4K4	100
	MAPK1	MAPK1	100
	MAPK11	MAPK11	100
	MAPK14	MAPK14	100
	MAPK3	MAPK3	100
	MAPK8	MAPK8	100
	MAPKAPK2	MAPKAPK2	100
	MAPKAPK5	MAPKAPK5	100
	MARCO	MARCO	100
	MASP1	MASP1	100
	MAVS	MAVS	99
	MAX	MAX	100
	MBL2	MBL2	99
	MBP	MBP	100
	MCL1	MCL1	100
	MEF2A	MEF2A	99
	MEF2C	MEF2C	100
	MEF2D	MEF2D	100
	MIF	MIF	100
	MKNK1	MKNK1	98
	MME	MME	100
	MMP3	MMP3	100
	MMP9	MMP9	100
	DEFA1	MNP1A	100
	MRC1	MRC1	100
	MS4A1	MS4A1	100
	MS4A2	MS4A2	100
	MSR1	MSR1	100
	MUC1	MUC1	100
	MX1	MX1	100
	MX2	MX2	100
	MYC	MYC	100
	MYD88	MYD88	100
	MYL2	MYL2	100
	NCAM1	NCAM1	100
	NCF4	NCF4	99
	NCR1	NCR1	100
	NEFL	NEFL	100
	NFATC1	NFATC1	100
	NFATC2	NFATC2	99
	NFATC3	NFATC3	100
	NFATC4	NFATC4	100
	NFE2L2	NFE2L2	100
	NFIL3	NFIL3	100
	NFKB1	NFKB1	100
	NFKB2	NFKB2	100
	NFKBIA	NFKBIA	100
	NFKBIZ	NFKBIZ	100
	KLRK1	NKG2D	100
	NLRP3	NLRP3	100
	NOD1	NOD1	99
	NOD2	NOD2	100
	NOS2	NOS2	100
	NOTCH1	NOTCH1	100
	NOTCH2	NOTCH2	100
	NOX1	NOX1	100
	NR3C1	NR3C1	100
	NT5E	NT5E	100
	NUP107	NUP107	100
	OAS1	OAS1	100
	OAS2	OAS2	100
	OAS3	OAS3	100
	OASL	OASL	99
	OAZ1	OAZ1	100
	OXER1	OXER1	100
	PAX5	PAX5	100
	PDCD1	PDCD1	100
	PDCD1LG2	PDCD1LG2	100
	PDCD2	PDCD2	99
	PDGFA	PDGFA	100
	PDGFB	PDGFB	100
	PDGFRB	PDGFRB	100
	PECAM1	PECAM1	100
	PIGR	PIGR	100
	PIK3C2G	PIK3C2G	100
	PLA2G2A	PLA2G2A	100
	PLA2G2E	PLA2G2E	100
	PLA2G4A	PLA2G4A	100
	PLA2G6	PLA2G6	100
	PLAU	PLAU	99
	PLAUR	PLAUR	100
	PLCB1	PLCB1	100
	PML	PML	100
	POLR2A	POLR2A	100
	POU2F2	POU2F2	100
	PPARG	PPARG	100
	PPBP	PPBP	100
	PPIA	PPIA	100
	PPP1R12B	PPP1R12B	100
	PRDM1	PRDM1	100
	PRF1	PRF1	100
	PRG2	PRG2	100
	PRKCA	PRKCA	100
	PRKCB	PRKCB	100
	PRKCD	PRKCD	100
	PSMB10	PSMB10	99
	PSMB5	PSMB5	100
	PSMB7	PSMB7	100
	PSMB8	PSMB8	100
	PSMB9	PSMB9	99
	PSMC2	PSMC2	100
	PSMD7	PSMD7	100
	PTAFR	PTAFR	100
	PTGDR2	PTGDR2	100
	PTGER1	PTGER1	100
	PTGER2	PTGER2	98
	PTGER3	PTGER3	100
	PTGER4	PTGER4	100
	PTGFR	PTGFR	100
	PTGIR	PTGIR	100
	PTGS1	PTGS1	100
	PTGS2	PTGS2	100
	PTK2	PTK2	100
	PTPN22	PTPN22	100
	PTPN6	PTPN6	99
	PTPRC	PTPRC	98
	PYCARD	PYCARD	100
	RAC1	RAC1	100
	RAF1	RAF1	100
	RAG1	RAG1	100
	RAG2	RAG2	100
	RAPGEF2	RAPGEF2	100
	RARRES3	RARRES3	100
	RELA	RELA	100
	RELB	RELB	100
	REPS1	REPS1	100
	RHOA	RHOA	100
	RIPK1	RIPK1	100
	RIPK2	RIPK2	100
	RNASEL	RNASEL	98
	ROCK2	ROCK2	100
	RORC	RORC	100
	RPS6KA5	RPS6KA5	100
	RRAD	RRAD	100
	RUNX1	RUNX1	100
	S100A8	S100A8	100
	S100A9	S100A9	100
	S1PR1	S1PR1	100
	SDHA	SDHA	100
	SELE	SELE	100
	SELL	SELL	100
	SELPLG	SELPLG	100
	SERPING1	SERPING1	100
	SH2D1A	SH2D1A	100
	SHC1	SHC1	100
	SIGIRR	SIGIRR	100
	SIGLEC1	SIGLEC1	100
	SIRPA	SIRPA	100
	SKI	SKI	100
	SLAMF1	SLAMF1	100
	SLAMF6	SLAMF6	100
	SLAMF7	SLAMF7	100
	SLC2A1	SLC2A1	100
	SMAD2	SMAD2	100
	SMAD3	SMAD3	100
	SMAD5	SMAD5	100
	SMAD7	SMAD7	100
	SMPD3	SMPD3	100
	SOCS1	SOCS1	100
	SOCS3	SOCS3	100
	SPP1	SPP1	100
	SRC	SRC	100
	STAT1	STAT1	100
	STAT2	STAT2	100
	STAT3	STAT3	100
	STAT4	STAT4	100
	STAT5A	STAT5A	100
	STAT6	STAT6	100
	SYK	SYK	100
	SYT17	SYT17	100
	TAGAP	TAGAP	100
	TAL1	TAL1	100
	TAP1	TAP1	100
	TAP2	TAP2	100
	TAPBP	TAPBP	100
	TBK1	TBK1	100
	TBP	TBP	100
	TBX21	TBX21	100
	TBXA2R	TBXA2R	100
	TCF4	TCF4	100
	TCF7	TCF7	89.001
	TFRC	TFRC	100
	TGFB2	TGFB2	100
	TGFB3	TGFB3	100
	TGFBI	TGFBI	100
	TGFBR1	TGFBR1	100
	TGFBR2	TGFBR2	100
	THBS1	THBS1	100
	THY1	THY1	100
	TICAM1	TICAM1	100
	TIGIT	TIGIT	100
	TIRAP	TIRAP	100
	TLR1	TLR1	100
	TLR2	TLR2	100
	TLR3	TLR3	100
	TLR4	TLR4	100
	TLR5	TLR5	100
	TLR6	TLR6	100
	TLR7	TLR7	100
	TLR8	TLR8	100
	TLR9	TLR9	100
	TMEM173	TMEM173	100
	TNF	TNF	100
	TNFAIP3	TNFAIP3	100
	TNFAIP6	TNFAIP6	100
	TNFRSF11A	TNFRSF11A	99
	TNFRSF13B	TNFRSF13B	100
	TNFRSF13C	TNFRSF13C	100
	TNFRSF14	TNFRSF14	100
	TNFRSF17	TNFRSF17	100
	TNFRSF18	TNFRSF18	100
	TNFRSF1B	TNFRSF1B	100
	TNFRSF4	TNFRSF4	100
	TNFRSF8	TNFRSF8	100
	TNFRSF9	TNFRSF9	100
	TNFSF10	TNFSF10	100
	TNFSF11	TNFSF11	100
	TNFSF12	TNFSF12	100
	TNFSF13	TNFSF13	100
	TNFSF13B	TNFSF13B	100
	TNFSF14	TNFSF14	100
	TNFSF15	TNFSF15	100
	TNFSF18	TNFSF18	100
	TNFSF4	TNFSF4	100
	TNFSF8	TNFSF8	100
	TOLLIP	TOLLIP	99
	TP53	TP53	100
	TRADD	TRADD	100
	TRAF1	TRAF1	100
	TRAF2	TRAF2	100
	TRAF3	TRAF3	98
	TRAF4	TRAF4	100
	TRAF5	TRAF5	100
	TRAF6	TRAF6	100
	TREM2	TREM2	100
	TSLP	TSLP	100
	TUBB	TUBB	99
	TWIST2	TWIST2	100
	TYK2	TYK2	100
	TYROBP	TYROBP	100
	UBB	UBB	100
	UBE2L3	UBE2L3	100
	USP9Y	USP9X	100
	VCAM1	VCAM1	100
	VTN	VTN	100
	XBP1	XBP1	100
	XCL1	XCL1	100
	XCR1	XCR1	100
	ZBTB16	ZBTB16	100
	ZEB1	ZEB1	100
	ZNF205	ZNF205	100
