# Supplementary material for: Deprenyl reduces inflammation during acute SIV infection
Source: iScience. 2022 Apr 6;25(5):104207. doi: 10.1016/j.isci.2022.104207 (PMC9046124; doi:10.1016/j.isci.2022.104207)
Supplement: Table S3. Genes that are significantly altered by deprenyl in SIV-infected animals, related to Figure 5 — All genes in this table showed a significant change (>2-fold, corrected p-value <0.05) in response to deprenyl treatment in SIV-infected macaques [file mmc4.xlsx]

## Sheet: Sheet1
	Caudate
	Gene	Fold increase with SIV	Fold decrease with deprenyl
	BST2	4.07	2.17
	CCL16	1.63	2.42
	CCL2	7.13	7.12
	CCL5	2.82	2.05
	CD274	2.82	2.13
	CD6	1.74	2
	CD8B	1.51	2.42
	CDKN1A	3.61	5.04
	CXCL10	16.33	6.93
	CXCL11	11.21	4.79
	CXCL2	3.9	4.34
	CXCL3	4.86	4.65
	FAS	2.09	2.17
	GBP1	5.68	3
	GZMA	4.09	2.28
	GZMB	9.58	7.78
	GZMH	3.85	2.55
	GZMM	1.38	2.4
	HAMP	2.47	2.9
	HLA-DQB1	2.33	3.13
	ICAM1	3.38	2.84
	ICAM2	2.95	2.23
	ICAM4	3.37	2.32
	IDO1	3.83	2.57
	IFI35	2.83	2.38
	IFNB1	3.09	3.38
	IL6	3.64	2.69
	IRF1	3.53	2.27
	ITGA4	2.85	2.1
	LGALS3	3.11	3.76
	LILRA6	2.3	2.44
	OAS2	11.48	2.56
	OASL	5.39	2.5
	PSMB10	4.52	2.54
	PSMB8	5.33	2.17
	PSMB9	4.34	2.3
	RARRES3	5.73	3.27
	STAT1	4.22	2.25
	TAP1	4.07	2.6
	TBXA2R	2.38	2.88
	VCAM1	5.87	5.25
	Frontal Cortex
	Gene	Fold increase with SIV	Fold decrease with deprenyl
	BST2	4.53	2.21
	C4B	3.54	2.01
	CCL2	6.9	2.96
	CCL26	0.51	0.47
	CCL3	12.18	7.29
	CD34	3.33	2.32
	CD3D	1.88	2.14
	CDH5	2.76	2.71
	CFB	3.57	2.56
	CSF1	2.24	2.24
	CSF3	0.37	0.48
	CSF3R	0.68	0.43
	CXCL10	21.42	5.35
	CXCL11	14.13	5.07
	CXCL9	3.75	2.03
	DEFA1	1.5	2.3
	FN1	2.77	2.18
	GBP1	7.7	3.02
	ICAM1	3.28	3.03
	ICAM2	2.74	2.34
	IDO1	2.96	2.09
	IFIH1	6.71	2.33
	IFITM1	4.74	2.3
	IL17A	0.28	0.42
	IL17F	2.85	2
	IRF1	3.73	2.43
	IRF7	6.43	2.6
	ISG20	2.63	2
	ITGA5	2.43	2.1
	ITGAX	5.81	7.31
	KNG1	0.74	0.44
	LILRB2	4.06	3.04
	MS4A2	0.57	0.5
	OAS2	9.97	2.59
	PECAM1	2.64	2.09
	PRF1	2.47	2
	PSMB10	3.91	2.41
	PSMB8	6.52	2.72
	PSMB9	4.87	2.65
	RARRES3	9.67	3.74
	TAP1	3.87	2.58
	TIGIT	4.81	2.98
	TMEM173	2.84	2.07
	VCAM1	7.65	5.39
